# Supplementary material for: Large mammal telomere length variation across ecoregions
Source: BMC Ecol Evol. 2022 Aug 29;22:105. doi: 10.1186/s12862-022-02050-5 (PMC9426267; doi:10.1186/s12862-022-02050-5)
Supplement: Supplementary file 2 — Additional file 2. DNA quality and sample distribution per qPCR run. [https://doi.org/10.5061/dryad.44j0zpcd0]. [file 12862_2022_2050_MOESM2_ESM.xlsx]

## Sheet: Fohringer_et_al_2022_DNAQuality
PCR_Run	Sample ID	Object_ID	CaptYear	AgeCapt	Ecoregion	Sex	c(Nanodrop) [ng/µl]	260/280	260/230	c(DNA)	c(H2O)
1	TEL_256	aa_bd_08_031	2008	7	montane	F	9	183	114	33.3333	26.6667
1	TEL_257	aa_bd_08_031	2010	9	montane	F	9.3	183	94	32.2581	27.7419
1	TEL_258	aa_bd_08_031	2013	12	montane	F	16.2	190	109	18.5185	41.4815
1	TEL_259	aa_bd_08_031	2015	14	montane	F	22.9	193	128	13.1004	46.8996
1	TEL_260	aa_bd_08_032	2008	3	montane	M	11.2	190	105	26.7857	33.2143
1	TEL_261	aa_bd_08_032	2010	5	montane	M	5	179	55	60	0
1	TEL_262	aa_bd_08_032	2013	8	montane	M	4.6	216	42	60	0
1	TEL_263	aa_bd_08_033	2008	5	montane	F	7.3	185	66	41.0959	18.9041
1	TEL_272	aa_bd_08_037	2008	3	montane	F	31.3	191	172	9.58466	50.4153
1	TEL_273	aa_bd_08_037	2010	5	montane	F	10.7	209	205	28.0374	31.9626
1	TEL_274	aa_bd_08_037	2013	8	montane	F	12.4	189	81	24.1935	35.8065
1	TEL_300	aa_bd_12_009	2012	5	montane	F	31.6	185	137	9.49367	50.5063
1	TEL_301	aa_bd_12_009	2015	8	montane	F	20.8	177	114	14.4231	45.5769
1	TEL_401	aa_g0_09_011	2009	5	sarmatic	M	38.3	183	189	7.8329	52.1671
1	TEL_402	aa_g0_09_013	2009	4	sarmatic	F	36.5	142	77	8.21918	51.7808
1	TEL_403	aa_g0_09_013	2015	10	sarmatic	F	27	194	197	11.1111	48.8889
1	TEL_404	aa_g0_09_014	2009	5	sarmatic	F	34	167	129	8.82353	51.1765
1	TEL_405	aa_g0_09_014	2012	8	sarmatic	F	16.4	194	173	18.2927	41.7073
1	TEL_425	aa_g0_12_008	2012	6	sarmatic	M	34.8	190	171	8.62069	51.3793
1	TEL_426	aa_g0_12_009	2012	9	sarmatic	F	41.4	187	200	7.24638	52.7536
1	TEL_427	aa_g0_12_009	2015	12	sarmatic	F	38.8	190	225	7.73196	52.268
2	TEL_437	aa_g0_12_019	2012	10	sarmatic	F	31.3	184	171	9.58466	50.4153
2	TEL_438	aa_g0_12_019	2015	13	sarmatic	F	82.5	182	208	3.63636	56.3636
2	TEL_439	aa_g0_12_020	2012	8	sarmatic	M	31.3	188	145	9.58466	50.4153
2	TEL_440	aa_g0_12_021	2012	5	sarmatic	M	41.4	180	155	7.24638	52.7536
2	TEL_441	aa_g0_12_025	2012	6	sarmatic	M	47.5	186	152	6.31579	53.6842
2	TEL_442	aa_g0_12_026	2012	5	sarmatic	M	25.7	185	174	11.6732	48.3268
2	TEL_443	aa_g0_09_002	2009	11	sarmatic	F	26.5	186	225	11.3208	48.6792
2	TEL_444	aa_g0_09_002	2012	14	sarmatic	F	6.8	175	81	44.1176	15.8824
2	TEL_445	aa_g0_09_004	2009	11	sarmatic	F	44	181	181	6.81818	53.1818
2	TEL_446	aa_g0_09_004	2012	14	sarmatic	F	37.4	181	199	8.02139	51.9786
2	TEL_448	aa_d0_09_007	2012	11	sarmatic	F	61.1	183	187	4.90998	55.09
2	TEL_449	aa_d0_09_007	2015	14	sarmatic	F	30.8	187	173	9.74026	50.2597
2	TEL_451	aa_d0_09_009	2015	17	sarmatic	F	4.5	214	76	60	0
2	TEL_452	aa_d0_09_013	2009	7	sarmatic	F	78.9	185	223	3.80228	56.1977
2	TEL_453	aa_d0_09_013	2012	10	sarmatic	F	5.4	185	67	55.5556	4.44444
2	TEL_302	aa_bd_12_010	2012	4	montane	F	27.9	186	119	10.7527	49.2473
2	TEL_303	aa_bd_12_010	2015	7	montane	F	20.1	181	117	14.9254	45.0746
2	TEL_304	aa_bd_13_091	2013	4	montane	M	18.7	182	92	16.0428	43.9572
2	TEL_305	aa_bd_13_092	2013	5	montane	F	21.1	192	112	14.218	45.782
2	TEL_306	aa_bd_13_092	2015	7	montane	F	7.5	177	52	40	20
2	TEL_307	aa_bd_13_092	2018	10	montane	F	20.7	188	98	14.4928	45.5072
3	TEL_343_repeat	aa_bd_14_033	2014	4	montane	F	18.9	181	188	15.873	44.127
3	TEL_447_repeat	aa_d0_09_007	2009	8	sarmatic	F	25	182	223	12	48
3	TEL_450_repeat	aa_d0_09_009	2009	11	sarmatic	F	35.7	184	245	8.40336	51.5966
3	TEL_469	aa_d0_12_001	2012	6	sarmatic	F	9.9	189	75	30.303	29.697
3	TEL_470	aa_d0_12_001	2015	9	sarmatic	F	24.8	183	204	12.0968	47.9032
3	TEL_471	aa_d0_12_002	2012	6	sarmatic	F	31.7	185	199	9.46372	50.5363
3	TEL_472	aa_d0_12_002	2015	9	sarmatic	F	49.7	185	187	6.03622	53.9638
3	TEL_473	aa_d0_12_008	2015	14	sarmatic	F	43.4	178	175	6.91244	53.0876
3	TEL_474	aa_d0_09_019	2009	2	sarmatic	M	42.4	184	194	7.07547	52.9245
3	TEL_475	aa_d0_12_003	2012	4	sarmatic	M	4.1	216	62	60	0
3	TEL_476	aa_d0_12_004	2012	6	sarmatic	M	3.4	229	43	60	0
3	TEL_477	aa_d0_12_016	2012	3	sarmatic	M	3	211	36	60	0
3	TEL_292	aa_bd_12_006	2012	8	montane	F	17.3	195	88	17.341	42.659
3	TEL_293	aa_bd_12_006	2015	11	montane	F	17.9	192	92	16.7598	43.2402
3	TEL_294	aa_bd_12_007	2012	7	montane	F	10	182	54	30	30
3	TEL_295	aa_bd_12_007	2015	10	montane	F	11.1	200	66	27.027	32.973
3	TEL_296	aa_bd_12_007	2018	13	montane	F	7.7	188	46	38.961	21.039
3	TEL_297	aa_bd_12_008	2012	8	montane	F	11.6	201	63	25.8621	34.1379
3	TEL_298	aa_bd_12_008	2015	11	montane	F	22.6	184	100	13.2743	46.7257
3	TEL_299	aa_bd_12_008	2018	14	montane	F	19.5	184	91	15.3846	44.6154
3	TEL_378	aa_bd_13_018	2013	4	boreal	M	9.9	187	133	30.303	29.697
4	TEL_344	aa_bd_17_001	2017	5	montane	F	14.9	190	149	20.1342	39.8658
4	TEL_345	aa_bd_17_002	2017	6	montane	F	16.3	179	136	18.4049	41.5951
4	TEL_346	aa_bd_18_001	2018	3	montane	F	26.9	185	140	11.1524	48.8476
4	TEL_347	aa_bd_18_002	2018	2	montane	F	46.8	187	169	6.41026	53.5897
4	TEL_348	aa_bd_18_003	2018	3	montane	F	20.5	188	145	14.6341	45.3659
4	TEL_349	aa_bd_18_004	2018	3	montane	F	21.1	184	144	14.218	45.782
4	TEL_350	aa_bd_13_001	2013	2	boreal	F	16.2	192	118	18.5185	41.4815
4	TEL_351	aa_bd_13_002	2013	4	boreal	M	30.8	177	190	9.74026	50.2597
4	TEL_352	aa_bd_13_003	2013	12	boreal	F	27.4	180	192	10.9489	49.0511
4	TEL_352_repl	aa_bd_13_003	2013	12	boreal	F	24.9	186	189	12.0482	47.9518
4	TEL_356	aa_bd_13_005	2013	4	boreal	F	22	186	76	13.6364	46.3636
4	TEL_358	aa_bd_13_006	2013	4	boreal	F	13.1	187	154	22.9008	37.0992
4	TEL_428	aa_g0_12_010	2012	8	sarmatic	M	29.5	192	167	10.1695	49.8305
4	TEL_429	aa_g0_12_012	2012	8	sarmatic	F	35.4	188	172	8.47458	51.5254
4	TEL_430	aa_g0_12_012	2015	11	sarmatic	F	45.5	186	157	6.59341	53.4066
4	TEL_431	aa_g0_12_014	2012	6	sarmatic	F	37.5	183	197	8	52
4	TEL_432	aa_g0_12_014	2015	9	sarmatic	F	58.1	188	185	5.16351	54.8365
4	TEL_433	aa_g0_12_015	2012	5	sarmatic	F	24.9	184	213	12.0482	47.9518
4	TEL_434	aa_g0_12_015	2015	8	sarmatic	F	42.6	182	190	7.04225	52.9577
4	TEL_435	aa_g0_12_017	2012	9	sarmatic	F	54.6	179	215	5.49451	54.5055
4	TEL_436	aa_g0_12_018	2012	2	sarmatic	M	11.8	176	151	25.4237	34.5763
5	TEL_278	aa_bd_08_039	2008	4	montane	M	6.9	180	60	43.4783	16.5217
5	TEL_279	aa_bd_08_039	2010	6	montane	M	10.6	172	103	28.3019	31.6981
5	TEL_280	aa_bd_08_039	2011	7	montane	M	11	195	87	27.2727	32.7273
5	TEL_282	aa_bd_12_001	2012	6	montane	F	16.2	180	156	18.5185	41.4815
5	TEL_283	aa_bd_12_001	2015	9	montane	F	8.7	180	93	34.4828	25.5172
5	TEL_284	aa_bd_12_002	2012	5	montane	F	5.5	173	63	54.5455	5.45455
5	TEL_285	aa_bd_12_003	2012	9	montane	F	6.3	171	89	47.619	12.381
5	TEL_286	aa_bd_12_003	2015	12	montane	F	13.6	180	94	22.0588	37.9412
5	TEL_287	aa_bd_12_004	2012	2	montane	F	15.5	179	159	19.3548	40.6452
5	TEL_288	aa_bd_12_004	2015	5	montane	F	17.7	188	117	16.9492	43.0508
5	TEL_289	aa_bd_12_005	2012	3	montane	F	14.4	190	116	20.8333	39.1667
5	TEL_290	aa_bd_12_005	2015	6	montane	F	13.6	187	161	22.0588	37.9412
5	TEL_291	aa_bd_12_005	2018	9	montane	F	3.6	206	68	60	0
5	TEL_372	aa_bd_13_014	2013	5	boreal	F	17.9	186	237	16.7598	43.2402
5	TEL_373	aa_bd_13_015	2013	3	boreal	F	20.7	200	149	14.4928	45.5072
5	TEL_375	aa_bd_13_016	2013	4	boreal	F	17.2	195	220	17.4419	42.5581
5	TEL_376	aa_bd_13_017	2013	10	boreal	F	46.3	186	229	6.47948	53.5205
5	TEL_421	aa_g0_12_003	2012	5	sarmatic	M	25.5	200	162	11.7647	48.2353
5	TEL_422	aa_g0_12_004	2012	2	sarmatic	M	24.5	188	158	12.2449	47.7551
5	TEL_423	aa_g0_12_006	2012	3	sarmatic	F	52	182	157	5.76923	54.2308
5	TEL_424	aa_g0_12_006	2015	6	sarmatic	F	32.7	190	159	9.17431	50.8257
6	TEL_454	aa_d0_09_020	2009	6	sarmatic	F	30.3	193	167	9.90099	50.099
6	TEL_455	aa_d0_09_020	2012	9	sarmatic	F	23.6	187	191	12.7119	47.2881
6	TEL_456	aa_d0_09_020	2015	12	sarmatic	F	14.4	198	133	20.8333	39.1667
6	TEL_457	aa_d0_09_023	2009	6	sarmatic	F	16.1	188	144	18.6335	41.3665
6	TEL_458	aa_d0_09_023	2012	9	sarmatic	F	15.5	187	105	19.3548	40.6452
6	TEL_459	aa_d0_09_023	2015	12	sarmatic	F	37.9	188	164	7.91557	52.0844
6	TEL_460	aa_d0_12_011	2012	2	sarmatic	F	6.4	197	79	46.875	13.125
6	TEL_461	aa_d0_12_011	2015	5	sarmatic	F	26.1	183	129	11.4943	48.5057
6	TEL_462	aa_d0_12_021	2012	4	sarmatic	M	38.2	181	191	7.8534	52.1466
6	TEL_463	aa_d0_12_021	2015	7	sarmatic	M	13.8	191	141	21.7391	38.2609
6	TEL_464	aa_d0_12_024	2012	9	sarmatic	M	15.6	183	139	19.2308	40.7692
6	TEL_465	aa_d0_12_024	2015	12	sarmatic	M	42.4	184	169	7.07547	52.9245
6	TEL_308	aa_bd_13_093	2013	12	montane	F	25.2	186	104	11.9048	48.0952
6	TEL_309	aa_bd_13_093	2017	16	montane	F	22.2	190	104	13.5135	46.4865
6	TEL_310	aa_bd_13_094	2013	5	montane	M	30.2	184	121	9.93377	50.0662
6	TEL_311	aa_bd_13_095	2013	3	montane	M	19.5	183	102	15.3846	44.6154
6	TEL_312	aa_bd_13_096	2013	6	montane	F	45.2	189	144	6.63717	53.3628
6	TEL_313	aa_bd_13_097	2013	3	montane	F	40.4	187	140	7.42574	52.5743
6	TEL_314	aa_bd_13_098	2013	4	montane	F	36.5	194	165	8.21918	51.7808
6	TEL_315	aa_bd_13_099	2013	6	montane	F	70.3	184	169	4.26743	55.7326
6	TEL_316	aa_bd_13_099	2017	10	montane	F	24.1	195	116	12.4481	47.5519
7	TEL_317	aa_bd_13_100	2013	3	montane	M	21.8	185	117	13.7615	46.2385
7	TEL_318	aa_bd_13_100	2017	7	montane	M	23.2	188	111	12.931	47.069
7	TEL_319	aa_bd_13_100	2018	8	montane	M	26.3	187	118	11.4068	48.5932
7	TEL_320	aa_bd_13_101	2013	3	montane	F	31.9	191	143	9.40439	50.5956
7	TEL_321	aa_bd_13_101	2015	5	montane	F	38.6	192	155	7.77202	52.228
7	TEL_322	aa_bd_13_101	2018	8	montane	F	19.9	196	118	15.0754	44.9246
7	TEL_323	aa_bd_13_102	2013	8	montane	F	11.5	183	68	26.087	33.913
7	TEL_324	aa_bd_13_102	2015	10	montane	F	11.8	186	68	25.4237	34.5763
7	TEL_325	aa_bd_13_102	2018	13	montane	F	17.6	192	116	17.0455	42.9545
7	TEL_326	aa_bd_13_103	2013	5	montane	M	19.2	188	107	15.625	44.375
7	TEL_327	aa_bd_13_103	2017	9	montane	M	29.6	189	138	10.1351	49.8649
7	TEL_328	aa_bd_14_023	2014	3	montane	M	21.4	190	120	14.0187	45.9813
7	TEL_329	aa_bd_14_024	2014	3	montane	M	23.3	192	146	12.8755	47.1245
7	TEL_330	aa_bd_14_024	2017	6	montane	M	18	182	112	16.6667	43.3333
7	TEL_360	aa_bd_13_007	2013	4	boreal	M	54.6	186	175	5.49451	54.5055
7	TEL_362	aa_bd_13_008	2013	5	boreal	F	28.2	192	228	10.6383	49.3617
7	TEL_364	aa_bd_13_009	2013	6	boreal	F	32.4	184	241	9.25926	50.7407
7	TEL_365	aa_bd_13_010	2013	8	boreal	F	28.6	186	197	10.4895	49.5105
7	TEL_367	aa_bd_13_011	2013	4	boreal	F	16.8	189	197	17.8571	42.1429
7	TEL_369	aa_bd_13_012	2013	7	boreal	F	25.7	189	163	11.6732	48.3268
7	TEL_370	aa_bd_13_013	2013	7	boreal	F	35	191	192	8.57143	51.4286
8	TEL_331	aa_bd_14_025	2014	4	montane	M	20	183	129	15	45
8	TEL_332	aa_bd_14_026	2014	5	montane	M	19.4	186	138	15.4639	44.5361
8	TEL_333	aa_bd_14_027	2014	5	montane	M	10.5	325	332	28.5714	31.4286
8	TEL_334	aa_bd_14_027	2017	8	montane	M	12.4	189	86	24.1935	35.8065
8	TEL_335	aa_bd_14_028	2014	5	montane	M	16	177	104	18.75	41.25
8	TEL_336	aa_bd_14_028	2017	8	montane	M	12.1	186	81	24.7934	35.2066
8	TEL_337	aa_bd_14_029	2014	5	montane	F	34.8	181	155	8.62069	51.3793
8	TEL_339	aa_bd_14_031	2014	5	montane	F	23	183	120	13.0435	46.9565
8	TEL_341	aa_bd_14_032	2014	8	montane	F	34.6	187	138	8.67052	51.3295
8	TEL_386	aa_bd_13_025	2013	2	boreal	M	30	180	134	10	50
8	TEL_388	aa_bd_13_026	2013	3	boreal	M	36.4	178	108	8.24176	51.7582
8	TEL_389	aa_bd_13_027	2013	8	boreal	F	48.8	181	213	6.14754	53.8525
8	TEL_391	aa_bd_13_028	2013	9	boreal	F	16.2	164	70	18.5185	41.4815
8	TEL_393	aa_bd_13_029	2013	7	boreal	F	23.4	182	146	12.8205	47.1795
8	TEL_394	aa_bd_13_030	2013	4	boreal	F	10.5	192	128	28.5714	31.4286
8	TEL_395	aa_g0_09_005	2009	2	sarmatic	F	8.3	174	92	36.1446	23.8554
8	TEL_396	aa_g0_09_005	2012	5	sarmatic	F	32.9	188	218	9.11854	50.8815
8	TEL_397	aa_g0_09_005	2015	8	sarmatic	F	57	182	213	5.26316	54.7368
8	TEL_398	aa_g0_09_010	2009	6	sarmatic	F	30.4	189	171	9.86842	50.1316
8	TEL_399	aa_g0_09_010	2012	9	sarmatic	F	27.9	177	125	10.7527	49.2473
8	TEL_400	aa_g0_09_010	2015	12	sarmatic	F	143.4	184	204	2.09205	57.9079
9	TEL_406	aa_g0_09_014	2015	11	sarmatic	F	123.8	184	208	2.42326	57.5767
9	TEL_407	aa_g0_09_015	2009	6	sarmatic	F	21.7	192	189	13.8249	46.1751
9	TEL_408	aa_g0_09_015	2012	9	sarmatic	F	24.2	191	218	12.3967	47.6033
9	TEL_409	aa_g0_09_015	2015	12	sarmatic	F	38.8	188	137	7.73196	52.268
9	TEL_410	aa_g0_09_016	2009	6	sarmatic	F	32.6	188	199	9.20245	50.7975
9	TEL_411	aa_g0_09_016	2012	9	sarmatic	F	13.2	196	129	22.7273	37.2727
9	TEL_412	aa_g0_09_016	2015	12	sarmatic	F	34.4	195	166	8.72093	51.2791
9	TEL_413	aa_g0_09_018	2009	5	sarmatic	M	22.5	185	160	13.3333	46.6667
9	TEL_414	aa_g0_09_024	2009	8	sarmatic	F	31.3	188	184	9.58466	50.4153
9	TEL_415	aa_g0_09_024	2015	14	sarmatic	F	41.2	190	167	7.28155	52.7184
9	TEL_416	aa_g0_10_002	2015	14	sarmatic	F	45.3	191	182	6.62252	53.3775
9	TEL_417	aa_g0_12_001	2012	5	sarmatic	F	41.8	184	205	7.17703	52.823
9	TEL_418	aa_g0_12_001	2015	8	sarmatic	F	44	187	211	6.81818	53.1818
9	TEL_419	aa_g0_12_002	2012	4	sarmatic	F	12.3	203	126	24.3902	35.6098
9	TEL_420	aa_g0_12_002	2015	7	sarmatic	F	24.2	193	156	12.3967	47.6033
9	TEL_379	aa_bd_13_019	2013	4	boreal	M	15.7	181	213	19.1083	40.8917
9	TEL_380	aa_bd_13_020	2013	4	boreal	M	30.5	176	185	9.83607	50.1639
9	TEL_381	aa_bd_13_021	2013	3	boreal	M	20.8	188	202	14.4231	45.5769
9	TEL_382	aa_bd_13_022	2013	3	boreal	M	32.5	184	171	9.23077	50.7692
9	TEL_383	aa_bd_13_023	2013	3	boreal	M	15	165	97	20	40
9	TEL_384	aa_bd_13_024	2013	3	boreal	F	9.2	186	94	32.6087	27.3913
