# Supplementary material for: Large mammal telomere length variation across ecoregions
Source: BMC Ecol Evol. 2022 Aug 29;22:105. doi: 10.1186/s12862-022-02050-5 (PMC9426267; doi:10.1186/s12862-022-02050-5)
Supplement: Supplementary file 3 — Additional file 3. RTL dataframe. [https://doi.org/10.5061/dryad.44j0zpcd0]. [file 12862_2022_2050_MOESM3_ESM.xlsx]

## Sheet: Fohringer_et_al_2022_Moose_RTL
Telomere_ID	Object_ID	Datum	CaptYear	StTime	AgeCapt	Sex	Pregnancy	NrCalfs	Capture	RTL	Ecoregion	deg_x_long	deg_y_lat	mean_ghm_post_365	mean_temp_post_365
TEL_258	aa_bd_08_031	2013-03-11	2013	6	12	F	1	2	3	1.019	montane	18.9931	67.8589	0.0458821	1.57838
TEL_262	aa_bd_08_032	2013-03-10	2013	6	8	M	M	0	3	1.0765	montane	18.9758	67.8739	0.0333731	1.10474
TEL_274	aa_bd_08_037	2013-03-10	2013	6	8	F	1	1	3	1.09143	montane	19.1337	67.828	0.030294	5.07257
TEL_282	aa_bd_12_001	2012-03-28	2012	7	6	F	1	0	1	0.913768	montane	19.0095	67.8944	0.0560685	4.95305
TEL_283	aa_bd_12_001	2015-03-18	2015	4	9	F	1	1	2	0.844816	montane	18.9777	67.9062	0.0570723	7.32511
TEL_284	aa_bd_12_002	2012-03-28	2012	7	5	F	1	0	1	0.663797	montane	18.9898	67.8994	0.0640447	5.04217
TEL_285	aa_bd_12_003	2012-03-28	2012	7	9	F	2	1	1	0.912908	montane	18.9452	67.9372	0.0672095	6.26818
TEL_286	aa_bd_12_003	2015-03-19	2015	4	12	F	1	0	2	1.09369	montane	18.8493	67.9629	0.0668908	7.19506
TEL_287	aa_bd_12_004	2012-03-28	2012	7	2	F	2	0	1	0.841171	montane	18.9048	67.9602	0.0662271	4.95402
TEL_288	aa_bd_12_004	2015-03-18	2015	4	5	F	1	0	2	1.17951	montane	18.9433	67.9463	0.067069	6.96982
TEL_289	aa_bd_12_005	2012-03-28	2012	7	3	F	2	0	1	1.27324	montane	18.9219	67.9567	0.0480521	4.83539
TEL_290	aa_bd_12_005	2015-03-20	2015	4	6	F	1	0	2	1.26424	montane	18.797	67.9739	0.0504431	6.73064
TEL_291	aa_bd_12_005	2018-03-21	2018	1	9	F	2	1	3	1.13227	montane	18.3484	68.221	0.0424451	7.39015
TEL_292	aa_bd_12_006	2012-03-28	2012	7	8	F	1	2	1	1.51448	montane	18.9829	67.8578	0.0405958	4.91324
TEL_293	aa_bd_12_006	2015-03-18	2015	4	11	F	1	0	2	2.10771	montane	19.0654	67.8368	0.0429497	6.44989
TEL_294	aa_bd_12_007	2012-03-29	2012	7	7	F	2	1	1	1.78294	montane	18.7767	67.8436	0.0361094	6.02365
TEL_295	aa_bd_12_007	2015-03-18	2015	4	10	F	1	1	2	1.70772	montane	18.9607	67.841	0.0359888	7.78589
TEL_296	aa_bd_12_007	2018-03-22	2018	1	13	F	2	0	3	1.72538	montane	18.9781	67.8569	0.0355513	6.71815
TEL_297	aa_bd_12_008	2012-03-29	2012	7	8	F	1	0	1	1.58007	montane	18.7366	67.8444	0.0372267	5.47583
TEL_298	aa_bd_12_008	2015-03-20	2015	4	11	F	2	0	2	1.95248	montane	18.7727	67.8167	0.0338659	5.61096
TEL_299	aa_bd_12_008	2018-03-22	2018	1	14	F	2	0	3	1.75386	montane	18.6813	67.8497	0.0353543	7.02945
TEL_300	aa_bd_12_009	2012-03-29	2012	7	5	F	1	0	1	1.01604	montane	18.6997	67.852	0.0357896	5.2218
TEL_301	aa_bd_12_009	2015-03-20	2015	4	8	F	2	1	2	1.06426	montane	18.7053	67.8584	0.035509	7.60774
TEL_302	aa_bd_12_010	2012-03-29	2012	7	4	F	2	0	1	1.52811	montane	18.8984	67.8512	0.0452128	5.70405
TEL_303	aa_bd_12_010	2015-03-18	2015	4	7	F	1	0	2	1.71743	montane	18.9095	67.8349	0.0520711	13.7271
TEL_304	aa_bd_13_091	2013-03-10	2013	6	4	M	M	0	1	1.84238	montane	18.6551	67.8589	0.0415972	0.353718
TEL_305	aa_bd_13_092	2013-03-11	2013	6	5	F	1	1	1	1.79628	montane	18.8993	67.8481	0.0559747	1.38456
TEL_306	aa_bd_13_092	2015-03-19	2015	4	7	F	1	1	2	1.74358	montane	18.8803	67.8409	0.0495028	6.66518
TEL_307	aa_bd_13_092	2018-03-22	2018	1	10	F	1	0	3	2.46381	montane	18.8734	67.8355	0.0563737	6.67537
TEL_309	aa_bd_13_093	2017-03-31	2017	2	16	F	1	1	2	1.42424	montane	18.8152	67.8428	0.441842	16.0916
TEL_311	aa_bd_13_095	2013-03-11	2013	6	3	M	M	0	1	1.47055	montane	18.916	67.8384	0.036285	-14.7183
TEL_312	aa_bd_13_096	2013-03-11	2013	6	6	F	1	1	1	1.62063	montane	19.156	67.8268	0.029984	1.08962
TEL_313	aa_bd_13_097	2013-03-11	2013	6	3	F	2	0	1	2.21175	montane	19.1649	67.8651	0.0407393	2.22134
TEL_314	aa_bd_13_098	2013-03-12	2013	6	4	F	1	1	1	1.75547	montane	18.9565	67.896	0.0511723	2.20945
TEL_315	aa_bd_13_099	2013-03-12	2013	6	6	F	1	1	1	2.0513	montane	18.9126	67.951	0.0651667	4.16451
TEL_316	aa_bd_13_099	2017-03-30	2017	2	10	F	0	1	2	2.11877	montane	18.9123	67.9565	0.0672071	4.90672
TEL_318	aa_bd_13_100	2017-03-30	2017	2	7	M	M	0	2	1.18869	montane	18.6594	68.0103	0.067115	6.04506
TEL_320	aa_bd_13_101	2013-03-12	2013	6	3	F	1	0	1	0.99174	montane	18.8575	67.9644	0.0664773	NA
TEL_321	aa_bd_13_101	2015-03-19	2015	4	5	F	1	1	2	1.42207	montane	18.8649	67.9607	0.0690831	6.34053
TEL_322	aa_bd_13_101	2018-03-21	2018	1	8	F	1	1	3	1.14692	montane	18.7788	67.9954	0.0689786	13.064
TEL_323	aa_bd_13_102	2013-03-12	2013	6	8	F	1	0	1	1.20352	montane	18.8828	67.9557	0.0609657	2.19938
TEL_324	aa_bd_13_102	2015-03-19	2015	4	10	F	2	0	2	1.47574	montane	18.8422	67.9709	0.0557701	8.58882
TEL_326	aa_bd_13_103	2013-03-12	2013	6	5	M	M	0	1	1.46425	montane	18.9819	67.9269	0.0483871	4.51814
TEL_327	aa_bd_13_103	2017-03-30	2017	2	9	M	M	0	2	1.80273	montane	19.0945	67.8837	0.0541285	4.98193
TEL_328	aa_bd_14_023	2014-03-26	2014	5	3	M	M	0	1	1.33644	montane	18.9409	67.8408	0.0415005	3.91567
TEL_332	aa_bd_14_026	2014-03-26	2014	5	5	M	M	0	1	0.970852	montane	18.6774	67.8617	0.0580942	6.49794
TEL_333	aa_bd_14_027	2014-03-26	2014	5	5	M	M	0	1	1.03253	montane	18.7479	67.8432	0.0443365	11.0854
TEL_334	aa_bd_14_027	2017-03-30	2017	2	8	M	M	0	2	1.304	montane	18.707	67.8466	0.044429	4.26305
TEL_335	aa_bd_14_028	2014-03-27	2014	5	5	M	M	0	1	1.4624	montane	18.9552	67.8641	0.0670797	6.39801
TEL_336	aa_bd_14_028	2017-03-30	2017	2	8	M	M	0	2	1.13842	montane	19.0814	67.8745	0.0672079	14.1017
TEL_337	aa_bd_14_029	2014-03-27	2014	5	5	F	0	0	1	1.28209	montane	18.9075	67.9363	0.0648037	9.73476
TEL_339	aa_bd_14_031	2014-03-27	2014	5	5	F	0	1	1	1.30247	montane	18.9764	67.8588	0.0285667	7.05075
TEL_341	aa_bd_14_032	2014-03-27	2014	5	8	F	0	1	1	1.38921	montane	18.9883	67.9062	0.0647104	5.49777
TEL_343	aa_bd_14_033	2014-03-27	2014	5	4	F	0	0	1	0.756428	montane	18.9614	67.9382	0.0662864	1.92453
TEL_346	aa_bd_18_001	2018-03-21	2018	1	3	F	2	0	1	1.31362	montane	18.8251	67.9699	0.120612	5.94243
TEL_347	aa_bd_18_002	2018-03-22	2018	1	2	F	2	0	1	1.33979	montane	18.6687	67.8636	0.0515403	6.28433
TEL_348	aa_bd_18_003	2018-03-22	2018	1	3	F	2	0	1	1.35799	montane	18.701	67.8557	0.0415619	-2.44379
TEL_349	aa_bd_18_004	2018-03-22	2018	1	3	F	0	0	1	1.35728	montane	18.7044	68.015	0.0651732	6.40826
TEL_350	aa_bd_13_001	2013-02-14	2013	6	2	F	0	0	1	1.28539	boreal	22.5375	66.517	0.0593011	8.44491
TEL_351	aa_bd_13_002	2013-02-14	2013	6	4	M	M	0	1	1.32526	boreal	22.5358	66.509	0.0379268	7.20165
TEL_352	aa_bd_13_003	2013-02-14	2013	6	12	F	0	0	1	1.2406	boreal	22.552	66.5041	0.0931775	9.12281
TEL_356	aa_bd_13_005	2013-02-15	2013	6	4	F	0	1	1	1.80967	boreal	22.5294	66.5388	0.0439784	8.93932
TEL_358	aa_bd_13_006	2013-02-15	2013	6	4	F	0	1	1	1.60348	boreal	22.4752	66.5472	0.0396354	7.49451
TEL_360	aa_bd_13_007	2013-02-15	2013	6	4	M	M	0	1	1.64663	boreal	22.4991	66.5176	0.0411085	7.56001
TEL_362	aa_bd_13_008	2013-02-15	2013	6	5	F	0	1	1	1.64364	boreal	22.4887	66.5182	0.044933	8.5458
TEL_364	aa_bd_13_009	2013-02-15	2013	6	6	F	0	1	1	1.85738	boreal	22.4943	66.5232	0.0413947	7.69949
TEL_365	aa_bd_13_010	2013-02-15	2013	6	8	F	0	0	1	2.03977	boreal	22.4822	66.5388	0.0432819	9.56259
TEL_367	aa_bd_13_011	2013-02-16	2013	6	4	F	0	1	1	1.90256	boreal	22.4407	66.5705	0.042628	7.49657
TEL_369	aa_bd_13_012	2013-02-16	2013	6	7	F	0	1	1	2.20625	boreal	22.4258	66.5698	0.0386709	10.5172
TEL_370	aa_bd_13_013	2013-02-16	2013	6	7	F	0	2	1	2.40106	boreal	22.4291	66.5605	0.0359317	9.58279
TEL_372	aa_bd_13_014	2013-02-16	2013	6	5	F	0	1	1	1.06694	boreal	22.4335	66.5762	0.0373805	8.06514
TEL_373	aa_bd_13_015	2013-02-16	2013	6	3	F	0	0	1	1.33254	boreal	22.4585	66.5542	0.0364824	8.92698
TEL_375	aa_bd_13_016	2013-03-16	2013	6	4	F	0	0	1	1.38613	boreal	22.5354	66.5017	0.0520171	17.2044
TEL_376	aa_bd_13_017	2013-02-16	2013	6	10	F	0	0	1	1.70924	boreal	22.4717	66.5202	0.0924405	9.70281
TEL_378	aa_bd_13_018	2013-02-16	2013	6	4	M	M	0	1	1.94608	boreal	22.505	66.5155	0.0476598	14.0404
TEL_379	aa_bd_13_019	2013-02-16	2013	6	4	M	M	0	1	1.42711	boreal	22.5013	66.514	0.0358963	13.6307
TEL_380	aa_bd_13_020	2013-02-17	2013	6	4	M	M	0	1	1.32049	boreal	22.525	66.5171	0.035951	13.6032
TEL_381	aa_bd_13_021	2013-02-17	2013	6	3	M	M	0	1	1.44004	boreal	22.4779	66.521	0.0569071	7.22077
TEL_382	aa_bd_13_022	2013-02-17	2013	6	3	M	M	0	1	1.7373	boreal	22.5057	66.5219	0.0397166	12.8284
TEL_383	aa_bd_13_023	2013-02-17	2013	6	3	M	M	0	1	1.63307	boreal	22.482	66.5377	0.0401014	7.14114
TEL_384	aa_bd_13_024	2013-02-17	2013	6	3	F	0	0	1	2.24297	boreal	22.5536	66.5289	0.0396649	8.81756
TEL_386	aa_bd_13_025	2013-02-17	2013	6	2	M	M	0	1	1.50086	boreal	22.5072	66.521	0.0468443	6.25857
TEL_388	aa_bd_13_026	2013-02-17	2013	6	3	M	M	0	1	1.69248	boreal	22.5713	66.5249	0.0380871	12.6247
TEL_389	aa_bd_13_027	2013-02-17	2013	6	8	F	0	1	1	1.25532	boreal	22.5292	66.5273	0.0385238	9.1211
TEL_391	aa_bd_13_028	2013-02-18	2013	6	9	F	0	1	1	1.26395	boreal	22.5073	66.5166	0.0433977	9.23277
TEL_393	aa_bd_13_029	2013-02-18	2013	6	7	F	0	0	1	1.46187	boreal	22.4699	66.5435	0.0448334	9.1286
TEL_394	aa_bd_13_030	2013-02-18	2013	6	4	F	0	1	1	1.43867	boreal	22.5864	66.5208	0.0943149	14.4624
TEL_395	aa_g0_09_005	2009-02-13	2009	10	2	F	0	0	1	1.33601	sarmatic	14.6501	57.0557	0.386352	13.4573
TEL_396	aa_g0_09_005	2012-02-12	2012	7	5	F	1	0	2	1.8465	sarmatic	14.645	57.0497	0.411076	14.2161
TEL_397	aa_g0_09_005	2015-02-13	2015	4	8	F	1	1	3	1.8087	sarmatic	14.6473	57.0312	0.4078	15.1763
TEL_398	aa_g0_09_010	2009-02-13	2009	10	6	F	0	1	1	1.60664	sarmatic	14.8497	57.016	0.44792	15.2998
TEL_399	aa_g0_09_010	2012-02-09	2012	7	9	F	0	2	2	1.69082	sarmatic	14.8767	57.0117	0.448994	15.1102
TEL_400	aa_g0_09_010	2015-02-15	2015	4	12	F	1	0	3	2.36522	sarmatic	14.9023	56.9926	0.43578	14.9943
TEL_401	aa_g0_09_011	2009-02-14	2009	10	5	M	M	0	1	1.0439	sarmatic	14.6522	57.0773	0.427697	12.945
TEL_402	aa_g0_09_013	2009-02-14	2009	10	4	F	0	0	1	1.25197	sarmatic	14.6545	57.0606	0.396291	13.6034
TEL_403	aa_g0_09_013	2015-02-16	2015	4	10	F	1	0	2	1.17405	sarmatic	14.7596	57.032	0.385832	14.6193
TEL_404	aa_g0_09_014	2009-02-15	2009	10	5	F	0	1	1	1.22293	sarmatic	14.6831	57.0815	0.369365	13.6061
TEL_405	aa_g0_09_014	2012-02-13	2012	7	8	F	1	1	2	1.10797	sarmatic	14.696	57.0835	0.346555	13.6271
TEL_406	aa_g0_09_014	2015-02-17	2015	4	11	F	1	2	3	1.61282	sarmatic	14.7207	57.0813	0.380488	13.8541
TEL_407	aa_g0_09_015	2009-02-15	2009	10	6	F	0	1	1	0.842328	sarmatic	14.6914	57.084	0.360405	14.663
TEL_408	aa_g0_09_015	2012-02-12	2012	7	9	F	1	1	2	0.754071	sarmatic	14.7021	57.113	0.371193	13.9305
TEL_409	aa_g0_09_015	2015-02-13	2015	4	12	F	1	1	3	0.968711	sarmatic	14.6779	57.1289	0.368919	14.7506
TEL_410	aa_g0_09_016	2009-02-15	2009	10	6	F	0	1	1	1.28338	sarmatic	14.6946	57.061	0.381292	13.1461
TEL_411	aa_g0_09_016	2012-02-13	2012	7	9	F	1	0	2	1.28081	sarmatic	14.7222	57.0832	0.410332	16.3137
TEL_412	aa_g0_09_016	2015-02-17	2015	4	12	F	1	2	3	1.19188	sarmatic	14.7059	57.0707	0.416333	14.4761
TEL_413	aa_g0_09_018	2009-02-15	2009	10	5	M	M	0	1	1.27321	sarmatic	14.7158	56.9234	0.479347	12.2065
TEL_414	aa_g0_09_024	2009-02-16	2009	10	8	F	0	0	1	1.01384	sarmatic	14.6944	57.0786	0.351652	12.6894
TEL_415	aa_g0_09_024	2015-02-15	2015	4	14	F	2	0	2	1.20826	sarmatic	14.6893	57.0776	0.346271	15.0542
TEL_417	aa_g0_12_001	2012-02-09	2012	7	5	F	0	0	1	1.0048	sarmatic	14.7633	57.0068	0.378738	13.6394
TEL_418	aa_g0_12_001	2015-02-12	2015	4	8	F	1	0	2	1.26591	sarmatic	14.7379	56.996	0.368867	14.1712
TEL_421	aa_g0_12_003	2012-02-09	2012	7	5	M	M	0	1	1.43122	sarmatic	14.9083	57.1166	0.349888	13.728
TEL_422	aa_g0_12_004	2012-02-09	2012	7	2	M	M	0	1	1.67519	sarmatic	14.9237	57.1214	0.356679	13.495
TEL_423	aa_g0_12_006	2012-02-10	2012	7	3	F	0	0	1	2.00196	sarmatic	14.9565	57.1203	0.348114	15.7254
TEL_424	aa_g0_12_006	2015-02-17	2015	4	6	F	2	0	2	2.21392	sarmatic	14.978	57.1052	0.342634	14.5706
TEL_425	aa_g0_12_008	2012-02-10	2012	7	6	M	M	0	1	1.61226	sarmatic	14.952	57.1344	0.34374	14.0041
TEL_426	aa_g0_12_009	2012-02-10	2012	7	9	F	1	0	1	1.54345	sarmatic	14.952	57.1344	0.349773	13.0957
TEL_427	aa_g0_12_009	2015-02-16	2015	4	12	F	1	0	2	1.69355	sarmatic	14.9457	57.1178	0.314242	14.1561
TEL_428	aa_g0_12_010	2012-02-11	2012	7	8	M	M	0	1	1.51621	sarmatic	14.7105	56.9377	0.485695	14.7666
TEL_429	aa_g0_12_012	2012-02-11	2012	7	8	F	1	1	1	1.52115	sarmatic	14.6505	57.0753	0.44245	16.1639
TEL_431	aa_g0_12_014	2012-02-11	2012	7	6	F	1	0	1	1.51988	sarmatic	14.635	57.0001	0.396793	17.5767
TEL_432	aa_g0_12_014	2015-02-12	2015	4	9	F	1	1	2	1.92161	sarmatic	14.6281	57.0144	0.43375	16.2889
TEL_434	aa_g0_12_015	2015-02-13	2015	4	8	F	1	0	2	2.02435	sarmatic	14.6279	57.0026	0.433385	16.2051
TEL_435	aa_g0_12_017	2012-02-13	2012	7	9	F	1	1	1	2.27536	sarmatic	14.7262	57.0608	0.377188	15.4241
TEL_436	aa_g0_12_018	2012-02-15	2012	7	2	M	M	0	1	2.08031	sarmatic	15.0472	56.9773	0.2998	5.40237
TEL_439	aa_g0_12_020	2012-02-15	2012	7	8	M	M	0	1	1.05953	sarmatic	15.0482	57.0505	0.344467	13.7859
TEL_440	aa_g0_12_021	2012-02-15	2012	7	5	M	M	0	1	1.21535	sarmatic	14.9486	57.0623	0.39373	14.1575
TEL_442	aa_g0_12_026	2012-02-16	2012	7	5	M	M	0	1	0.955141	sarmatic	14.6969	57.151	0.245643	13.8261
TEL_445	aa_g0_09_004	2009-02-13	2009	10	11	F	0	2	1	1.17951	sarmatic	14.6599	57.0509	0.377646	13.3074
TEL_446	aa_g0_09_004	2012-02-12	2012	7	14	F	1	0	2	1.12745	sarmatic	14.6536	57.0515	0.374162	15.553
TEL_447	aa_d0_09_007	2009-01-08	2009	10	8	F	0	1	1	1.34236	sarmatic	17.0272	58.9815	0.227989	15.0412
TEL_448	aa_d0_09_007	2012-01-31	2012	7	11	F	0	1	2	1.49152	sarmatic	16.9827	58.9848	0.234939	16.4544
TEL_450	aa_d0_09_009	2009-01-09	2009	10	11	F	0	2	1	0.920474	sarmatic	17.2095	58.9834	0.25952	14.0418
TEL_451	aa_d0_09_009	2015-01-29	2015	4	17	F	1	0	2	0.911407	sarmatic	17.3075	59.0048	0.29085	15.4134
TEL_452	aa_d0_09_013	2009-01-09	2009	10	7	F	0	NA	1	1.34192	sarmatic	17.0332	58.9617	0.210042	13.1739
TEL_453	aa_d0_09_013	2012-02-05	2012	7	10	F	1	0	2	1.15384	sarmatic	17.0329	58.9577	0.218923	15.8938
TEL_455	aa_d0_09_020	2012-02-01	2012	7	9	F	1	1	2	0.963657	sarmatic	16.9935	58.973	0.214239	17.0995
TEL_457	aa_d0_09_023	2009-02-18	2009	10	6	F	0	0	1	0.969035	sarmatic	17.1366	58.9863	0.30355	12.8686
TEL_459	aa_d0_09_023	2015-02-02	2015	4	12	F	1	1	3	1.17307	sarmatic	17.0936	58.9515	0.317917	15.6562
TEL_460	aa_d0_12_011	2012-02-02	2012	7	2	F	0	0	1	0.90015	sarmatic	17.1543	58.9401	0.238872	16.0857
TEL_461	aa_d0_12_011	2015-01-29	2015	4	5	F	1	1	2	1.55374	sarmatic	17.1924	58.9427	0.192839	14.1037
TEL_462	aa_d0_12_021	2012-02-04	2012	7	4	M	M	0	1	0.984398	sarmatic	17.0436	58.9677	0.214297	12.2457
TEL_463	aa_d0_12_021	2015-01-29	2015	4	7	M	M	0	2	0.959759	sarmatic	17.2025	59.0099	0.280596	3.85976
TEL_464	aa_d0_12_024	2012-02-05	2012	7	9	M	M	NA	1	1.03965	sarmatic	16.9774	58.9347	0.216462	12.4556
TEL_465	aa_d0_12_024	2015-01-30	2015	4	12	M	M	0	2	1.2786	sarmatic	17.0052	58.9257	0.229919	12.9405
TEL_469	aa_d0_12_001	2012-01-30	2012	7	6	F	0	0	1	1.21246	sarmatic	17.2136	58.9937	0.230463	14.0751
TEL_470	aa_d0_12_001	2015-01-29	2015	4	9	F	2	0	2	1.27143	sarmatic	17.2175	58.9826	0.232413	14.061
TEL_471	aa_d0_12_002	2012-01-31	2012	7	6	F	1	1	1	1.1697	sarmatic	17.1923	59.0305	0.356334	13.4165
TEL_472	aa_d0_12_002	2015-01-30	2015	4	9	F	1	1	2	1.67449	sarmatic	17.1878	59.039	0.508022	14.1896
TEL_473	aa_d0_12_008	2015-01-30	2015	4	14	F	0	0	1	1.43872	sarmatic	17.0136	58.9238	0.442348	14.9465
TEL_474	aa_d0_09_019	2009-02-17	2009	10	2	M	M	0	1	1.2382	sarmatic	17.0378	58.9402	0.374765	16.4905
TEL_475	aa_d0_12_003	2012-02-01	2012	7	4	M	M	0	1	1.0343	sarmatic	16.9139	58.9722	0.303999	16.6321
TEL_476	aa_d0_12_004	2012-02-01	2012	7	6	M	M	0	1	1.63024	sarmatic	16.8932	58.9678	0.24666	13.3444
TEL_477	aa_d0_12_016	2012-02-03	2012	7	3	M	M	0	1	1.37948	sarmatic	16.9381	58.8883	0.249224	13.109
